# Supplementary material for: Linking Cell Dynamics With Gene Coexpression Networks to Characterize Key Events in Chronic Virus Infections
Source: Front Immunol. 2019 May 3;10:1002. doi: 10.3389/fimmu.2019.01002 (PMC6509617; doi:10.3389/fimmu.2019.01002)
Supplement: Supplementary file 1 [file Table_1.XLSX]

## Sheet: Legends
Supplementary Table S1. DCQ’s predictions of dynamically changing cell types during the course of acute LCMV infection. Shown are predicted cell quantities and the –log10 t-test P-value results, only for those cell types (rows) that are significantly changing based on our robustness evaluation of the DCQ’s predictions (see methods). Column 3 indicates whether the cell type is predicted to increas…

## Sheet: Supp Table S1
Cell type	Short Name	Kynetics	day 3		day 5		day 6		day 7		day 9		day 31				Cell type	Short Name	Kynetic	day 3		day 5		day 6		day 7		day 9		day 31
			Prediction	P value	Prediction	P value	Prediction	P value	Prediction	P value	Prediction	P value	Prediction	P value						Prediction	P value	Prediction	P value	Prediction	P value	Prediction	P value	Prediction	P value	Prediction	P value
Granulocytes	GN.ARTH (BM)	UP	0	0	0.00396904	8.19594	0.0393638	40.3107	0.0215469	26.0869	0.00381869	8.06973	0	0			Macrophages	MF.Siglec-5+ (Lu)	DOWN	-7.53517e-05	-0.491975	-0.00236559	-2.24409	-0.0116792	-14.8414	0	0	0	0	-0.0201905	-25.9726
	GN.ARTH (SynF)		0	0	6.2278e-05	0.729916	0.0375002	41.4143	0.0549858	55.1896	0.0223791	36.4604	0	0			Dendritic cells	cDC.CD103+CD11b- (Lu)		0	-34.6841	0	-26.4384	0.00858465	-31.8349	0	-3.57832	0	-0.881812	-0.0389996	0
	GN (BL)		0	0	0	0	0.0153851	19.764	0.0121686	15.9873	0.0141078	24.7887	-0.00182105	-3.53204				cDC.CD103-CD11b+ (LuLN)		0	0	0	0	0	8.76494	1.57668e-05	0	0	0	0.0345335	-28.3181
	GN (BM)		0	0	0.000821031	2.21782	0.0295457	30.2941	0.0196741	23.7849	0.0110678	17.2496	0	0				DC.4+ (MLN)		0	0	-0.0083696	-4.98643	-0.00979152	-7.04293	-0.0456627	-29.435	-0.00515916	-5.29239	0	0
	GN.Thio (PC)		0	0	0.000764346	2.94577	0.0406157	45.0878	0.0464263	46.8694	0.0428307	49.7615	0	0				DC.8+ (MLN)		-0.00474667	-1.54988	-0.00138112	-1.747	0	0	-0.0307411	-22.3148	-0.0531181	-18.96	-0.0187627	0
	GN.UrAc (PC)		0	0	0	0	0.00183875	2.03299	0.0156481	17.2532	0.00856708	13.8985	-0.00386325	-4.36305				DC.8+ (SLN)		-0.0368727	-0.492563	-0.0463468	-1.54484	-0.00035888	-3.29317	-0.0447746	-20.4461	-0.044695	-4.39112	-0.0527331	0
Monocytes	Mo.Ly6C+MHCII- (BL)		0.0263879	35.7135	0.0025209	38.6032	0.0179879	47.1775	0.0746418	27.3286	0.1527	33.6662	0.0324066	0.661646				DC.8+ (Sp)		0	-16.533	0	-26.3596	-0.00137609	-31.6692	0	-47.6563	0	-30.741	0.0319372	-7.47626
	Mo.Ly6C+MHCII- (BM)		0.00953851	21.2408	0	20.1222	0.000353813	35.5315	0.0314068	46.5782	0.138904	41.732	0.00621354	0				DC.8+ (Th)		-0.00102132	-19.8103	-0.0015336	-19.0449	0	-23.5274	-0.0285649	-35.7104	-0.0215793	-24.0294	0	-5.33984
	Mo.Ly6C+MHCII- (LN)		0.00818997	27.0304	5.27689e-05	11.3739	0	38.1108	0.00757762	22.7179	0.0523147	24.312	0.0144111	0				DC.8-4-11b- (MLN)		-4.10812e-05	-4.86936	-0.000489719	-1.3131	-0.00310766	0	-0.0198983	-29.2032	-0.0035373	-38.0881	0	-16.4539
	Mo.Ly6C+MHCII+ (BL)		0.0334786	31.9864	0.00681343	32.35	0.0381498	32.6402	0.0665557	27.58	0.148451	37.2286	0.0337776	5.88231				DC.8-4-11b+ (MLN)		-0.0197768	-30.7456	-0.0604432	-27.306	-0.0575826	-0.596042	-0.0915748	-40.5973	-0.0614142	-41.4285	-0.00653466	-39.0646
	Mo.Ly6C-MHCII- (BL)		0.0425386	37.6342	0.0549366	4.52593	0.0524264	23.326	0.0197611	55.3052	0.0435831	55.6668	0.000116298	41.3637				cDC.IIhilang+103+11blo (SLN)		-0.00019414	0	0	0	0	0	0	-25.9499	-0.00656171	-23.9693	-0.00180207	0
	Mo.Ly6C-MHCII- (BM)		0.025001	11.0132	0.0271202	0	0.052529	1.1722	0.0537875	24.3032	0.0975499	38.8163	0	7.50578				cDC.IIhilang-103-11b+ (SLN)		-2.67076e-05	-0.523639	-8.30789e-06	0	0	0	-0.0430148	0	-0.0705652	-7.73633	-4.80319e-05	-2.9534
	Mo.Ly6C-MHCII+ (BL)		0.0248994	9.95802	0.0116458	0.491843	0.0395042	0	0.0215391	7.51335	0.0344137	26.1486	0	17.2491				cDC.IIhilang-103-11blo (SLN)		0	-0.792467	0	-0.491563	0	0	-0.0339904	-34.7994	-0.0408936	-40.4091	0	-0.491563
	Mo.Ly6C-MHCIIint (BL)		0.0442041	35.6443	0.0482795	9.37468	0.0349546	40.2386	0.0272013	41.3128	0.0633585	42.8773	0.00471434	33.6951				DC.LC (Sk)		-0.00943625	-25.0312	-0.00382344	-6.17946	-0.0158534	-35.9691	-0.000228685	-1.22965	0	0	0	0
Macrophages	MF.103-11b+24- (Lu)		0	0	0	0	0.000315507	0.865432	0.00058667	1.35074	0.00989191	10.3721	0.0379865	36.6652			NK cells	NK.49H+ (Sp)		0.000880125	1.64966	0.0139889	8.85673	0.00739444	5.53506	0	0	0	0	-0.0216799	-31.1745
	MF.103-11b+, Salm-3d (SI)		0.0109071	23.0754	0.00921572	28.9676	0.0109746	39.8084	7.431e-05	1.46884	0.00857776	13.4167	-9.17077e-05	-0.689901				NK.DAP12- (Sp)		0.000107202	0.75815	0.00240337	2.79097	0.000120654	0.537572	0	0	0	0	-0.0177466	-34.3357
	MF.11cloSer (SI)		0	25.7062	0	15.4772	6.71199e-05	26.9768	0	0.706088	0.00475326	7.08899	-0.00126414	-0.492563			NKT cells	NKT.CD44-NK1.1- (Th)		-0.0143507	-16.3338	-0.0179809	-13.1654	-0.0312055	-25.6054	0	0	-0.000232199	-0.490925	0	0
	MF.169+11chi (SLN)		0.0513648	31.9757	0.0106426	9.20604	4.41158e-05	0.492223	0	0	0	0	0.00977413	11.384			B cells	B.FO (LN)		3.09978e-05	0.788982	0	0	-0.000168398	-0.631559	-0.0413808	-24.9347	-0.034609	-24.7419	-0.000441428	-0.966365
	MF.II+480lo (PC)		0.000684839	0	0	0	0	1.00019	0	16.1027	0.00596281	30.0277	5.09799e-05	0.542049				B.FO (MLN)		0	0	0	0	-0.00169265	-1.77711	-0.0551893	-26.7018	-0.0473491	-29.1038	-0.000618492	-1.90357
	MF.II-480hi (PC)		0	2.02998	0	0	0.00032288	0	0.0154393	0	0.0525332	6.52845	0.000511438	0.490925				B.FO (PC)		0.00453569	6.14675	0	0	-0.02123	-28.3147	-0.0818861	-41.3166	-0.0621191	-36.8519	0	0
	MF.Medl (SLN)		0.0917661	65.171	0.105701	51.9452	0.029485	33.5255	0	0	7.97952e-05	0.492101	0	0				B.FO (Sp)		0.000159724	0.877941	0	0	-0.00566303	-9.44304	-0.0628038	-38.9385	-0.0395148	-29.7178	-0.000118297	-0.493727
	MF.Sbcaps (SLN)		0.0686962	32.122	0.0731128	28.9826	0.00237447	3.04455	0	0	-6.85601e-05	-0.492668	0	0				B.FRE (BM)		-0.0255831	-27.1802	-0.0430378	-30.0802	-0.0342173	-27.2762	-0.0686124	-33.3624	-0.102119	-45.0809	-0.0494371	-34.7708
	MF.II+480int, Thio-5d (PC)		0.00541115	13.3808	0	0.785535	0.00115548	0.492668	0.0368556	37.6863	0.0377989	46.9663	0.0263785	28.0575				B.FRE (FL)		-0.00862637	-7.66505	-0.0304003	-16.6331	-0.0552395	-31.8777	-0.108407	-40.7649	-0.104337	-39.8439	-0.0119528	-9.51858
	MF.II+480lo, Thio-5d (PC)		0.0037293	0.492341	4.28221e-06	0	0.000949554	0	0.0339588	17.3301	0.0453372	39.5304	0.00815382	23.3651				B.FRF (BM)		0	0	0	0	-0.0192305	-22.9189	-0.0696245	-32.1114	-0.0593821	-31.9354	-0.00088582	-2.08704
	MF.MHCII-F4/80hi, Thio-5d (PC)		0.00745246	9.09361	5.96455e-05	0	6.80948e-06	2.37342	0.0252255	38.3964	0.0483994	32.3173	0.011726	34.2763				B.GC (Sp)		1.73063e-05	0.492769	0	0	-0.0218865	-34.941	-0.0347079	-31.8427	-0.0138345	-15.5515	0.00223426	3.42075
	MF.MHCII-F4/80int, Thio-5d (PC)		2.95103e-05	6.95811	0	0.492454	0	2.81072	0.0121548	41.875	0.0526586	42.294	0.0133073	18.4096				B.MZ (Sp)		0	0	-0.00160442	-2.30254	-0.0312615	-40.4296	-0.0620195	-40.0349	-0.0711335	-44.0276	-0.0536551	-39.6092
Dendritic cells	MF.103-11b+, Salm-3d (SI)		0.0300122	0	0.0208403	0	0.0162491	8.30191	2.67958e-05	0	0.0391377	0	0	3.49744				B.T1 (Sp)		0	0	-0.000437435	-1.16146	-0.0385362	-39.9598	-0.0814291	-36.0994	-0.0786534	-35.8803	-0.0158848	-15.2891
	cDC.CD103+CD11b- (SI)		0.0103039	0	0.0217591	0	0.0360401	10.232	0.0225692	0	0.0085706	0	0.04677	1.02826				B.T2 (Sp)		0	0	0	0	-0.0254533	-36.0615	-0.0739399	-40.2096	-0.0605559	-37.2236	-0.00579042	-6.93217
	cDC.CD103-CD11b+ (Lv)		0.00607328	27.4995	4.82932e-05	18.7517	0	18.7334	0.000995281	0.491414	0.0640397	30.3954	0.01684	0				B.T3 (Sp)		0	0	0	0	-0.0176007	-29.2793	-0.0584753	-37.1725	-0.0327033	-25.6258	-0.000140086	-0.95946
	cDC.CD103-CD11b+, PolyIC (Lu)		-0.0342497	18.9054	-0.0387191	24.4017	-0.0430158	41.1338	-0.0015035	28.0587	-0.000277101	10.1597	0	33.2813				preB.FRC (BM)		-0.036845	-32.8685	-0.0617804	-34.5061	-0.0565244	-36.4742	-0.0293482	-30.3766	-0.047764	-35.9683	-0.0011745	-1.70544
	cDC.CD103-CD11b+CD24+ (Lu)		0	0	0	0	0.00557384	0	0	0.491258	0	0	0.00199436	24.9531				preB.FRD (BM)		-0.0514803	-31.3355	-0.0643477	-32.9359	-0.00891307	-6.52525	-0.00743919	-5.96079	-0.038246	-22.6098	-0.029688	-32.0715
	cDC.CD103-CD11b+F4/80lo (Kd)		0	9.23579	0	0.749215	0.0108296	0	0	1.77265	0	31.7589	0.000561722	19.7206				preB.FRD (FL)		-0.0517837	-32.3835	-0.0777229	-30.6929	-0.0695632	-32.9972	-0.060115	-41.0601	-0.0709398	-39.1464	-0.0170316	-23.2145
	DC.4+ (SLN)		3.05352e-05	0.492101	0	0	0	0	0	0	0	0	0.0272327	28.9079				PROB.CLP (FL)		-0.0143006	-20.6354	-0.0379761	-26.2779	-0.0369507	-26.9767	-3.46042e-05	-0.492101	0	0	0	0
	DC.8-4-11b+ (Sp)		-0.0203317	0	-0.0266419	0	-0.0240013	-2.76152	-0.0418717	0	-0.0229	0	-0.00303249	28.7535				PROB.FRA (FL)		-0.00796157	-13.5359	-0.0195585	-18.4414	-0.0307011	-28.0671	-0.0029039	-4.76844	0	0	0	0
	pDC.CD8- (Sp)		0.0138607	25.0209	0.0268321	22.6713	0.00394582	5.19541	0	0	0	0	0.0241203	35.0888				PROB.FRBC (BM)		-0.0656816	-41.6595	-0.0926479	-39.8697	-0.0536565	-29.4373	-0.0440141	-31.2596	-0.0762889	-39.8156	-0.0323799	-36.7958
	pDC.CD8+ (MLN)		0.0110147	14.5979	0.00416103	5.70008	0	0	0	0	0	0	0.0306553	28.0286				PROB.FRBC (FL)		-0.0592761	-30.9748	-0.104631	-36.0063	-0.113299	-42.0799	-0.0669755	-34.9796	-0.0718176	-30.342	-0.00967268	-7.99584
	pDC.CD8+ (SLN)		0.0284059	30.7158	0.0409108	30.0228	0.00402581	5.09443	0	0	0	0	0.0295431	31.399			αβ T cells	preT.DN2A(Th)		-0.0121476	-19.4261	-0.000337689	-1.20217	0	0	0	0	0	0	-0.0290009	-34.1735
	pDC.CD8+ (Sp)		0.0133054	22.8002	0.00895286	9.38399	0.000181892	1.06385	0	0	0	0	0.0202086	26.969				preT.ETP-DN2A(Th)		-0.0217258	-26.6013	-0.004813	-5.00514	0	0	0	0	0	0	-0.030634	-27.8953
NKT cells	NKT.CD4- (Lv)		7.56166e-05	0.497237	0.0268966	17.5595	0.069876	35.6404	0.110055	48.0255	0.0696074	43.7266	0.0101169	14.7894				T.CD4+Cd8int (Th)		-0.00163863	-2.98457	-0.0256226	-17.2509	-0.0686448	-33.601	-0.0320778	-22.1283	-0.0303563	-28.3192	0	0
	NKT.CD4- (Sp)		0.00048495	0.80382	0.0157008	8.74189	0.0358141	19.6878	0.0662645	30.7936	0.0422424	28.9262	0.0112958	14.3346				T.CD4int8+ (Th)		-0.0147817	-16.1835	-0.0486087	-23.6658	-0.0449466	-21.1756	0	0	0	0	0	0
	NKT.CD4+ (Lv)		0	0	0.0121627	8.35424	0.0449145	25.3433	0.0531002	27.7382	0.0169098	14.0009	0.0141423	23.5862				T.CD4+NVE (MLN)		0	0	0	0	-0.0218575	-18.0533	-0.00331482	-3.59321	-0.0122667	-10.016	0	0
NK cells	NK.49CI- (Sp)		0.00462412	9.47016	0.00661358	18.2656	0	5.45088	0	0	0	0	-0.000680322	-2.23125				T.CD4+NVE (PP)		0	0	-0.00123639	-0.885226	-0.0586646	-28.0651	-0.0379439	-22.6299	-0.0476614	-26.0045	0	0
	NK.DAP10- (Sp)		0.0030238	4.51767	0.0120468	10.0719	0.00200891	3.02975	0	0	0	0	-0.00750441	-15.5214				T.CD4+NVE (Sp)		0	0	0	0	-0.0089218	-9.18045	-0.0102921	-11.8326	-0.0307597	-27.5373	0	0
	NK.H+, MCMV-1d (Sp)		0.0560289	33.5541	0.115298	46.6853	0.0940284	42.5631	0.0224422	31.0806	0.037493	40.6278	0	0				T.CD4SpCD24- (Th)		-5.88857e-05	-0.940612	-0.00549468	-5.18387	-0.0275867	-23.5317	-0.00224305	-3.30954	-0.0273694	-29.2058	0	0
	NK.H+, MCMV-7d (Sp)		0.00952335	13.6147	0.0355081	25.9037	0.0181158	14.4191	0	0	0.0017787	3.56686	-0.00897923	-21.4115				T.CD4SpCD24int (Th)		-0.0209222	-30.7738	-0.060253	-38.5058	-0.0943805	-50.4648	-0.0543829	-41.1507	-0.0423286	-41.5975	0	0
	NK, MCMV-1d (Sp)		0.0641263	40.9716	0.118154	48.6276	0.0893637	39.6875	0.00499107	7.39462	0.0136013	16.6208	0	0				T.CD4SpCD69+ (Th)		-0.0255489	-38.0255	-0.0643117	-46.1452	-0.102199	-58.8654	-0.0597714	-45.597	-0.0471468	-42.0061	0	0
	NK, MCMV-7d (Sp)		0.00586124	9.28868	0.0256982	20.2262	0.0106255	9.14975	0	0	0	0	-0.00927108	-19.5736				T.CD8+NVE (PP)		0	0	0	0	-0.000422515	-1.53709	0	0	0	0	0	0
B cells	B1A (PC)		0.0317028	28.4979	0.0413804	18.3525	0.0233911	19.0259	0	0	0	0	0	0				T.CD8SpCD24int (Th)		-0.0294888	-35.2934	-0.0741779	-41.4465	-0.0639804	-38.5909	0	0	0	0	0	0
	B1B (PC)		0.024913	22.418	0.00827907	4.36547	0.000283385	0.881354	0	0	0	0	0	0				T.CD8SpCD69+ (Th)		-0.0242411	-22.9651	-0.0605196	-28.0062	-0.0388476	-20.6506	0	0	0	0	0	0
αβ T cells	preT.DN3A (Th)		-0.000915267	-2.83511	-2.09842e-05	-0.492101	0.000150515	0.788086	0.0203889	24.9897	0	0	0	0				T.DP (Th)		-0.00556317	-11.13	-0.0537085	-29.7029	-0.0708079	-30.0987	-0.00134996	-3.10903	0	0	0	0
	T.CD4+FP3+CD25+ (AA)		0	0	0	0	0.00165523	2.77871	0	0	0	0	0	0				T.DPBl (Th)		0	0	-0.032212	-21.7033	-0.0568213	-30.5897	0	0	0	0	0.00410753	8.02087
	T.CD4+FP3+CD25+ (LN)		0	0	0	0	0	0	0	0	0	0	0	0				T.DPsm (Th)		-0.00758496	-13.6121	-0.0427921	-27.8072	-0.0567661	-30.0431	-0.00122565	-3.25376	0	0	0	0
	T.CD4+FP3+CD25+ (Sp)		0	0	0	0	0	0	0	0	-4.62959e-05	-0.492341	2.33017e-06	0.492341			ɣδ T cells	Tgd (Th)		-0.013211	-20.4374	-0.0238334	-21.9564	0	0	0	0	0	0	0	0
	T.CD4+MEM (Sp)		0	0	0	0	0	0	0	0	0	0	0.00119628	4.51406				Tgd.vg1+vd6-24ahi (Th)		-0.0438368	-38.2888	-0.075937	-40.1933	-0.0472498	-31.9886	0	0	0	0	-0.00106522	-1.74986
Tcell activation	T.CD8+EFF, OT-I & LIS-12h (Sp)		0.0271879	21.3925	0.0662008	24.1383	0.0946876	32.311	0.0601657	23.1514	0.00404101	2.90378	0.00885058	18.082				Tgd.vg2- (Sp)		-0.0237852	-24.3018	-0.0555535	-29.7063	-0.0626237	-39.8752	0	0	-0.0211817	-12.3212	-0.000251525	-1.04718
	T.CD8+EFF, OT-I & LIS-24h (Sp)		0.0349776	28.6116	0.0802541	31.3956	0.114098	39.8081	0.0810116	33.9431	0.0133906	10.2383	0.008248	15.104				Tgd.vg2+ (Sp)		-0.0276415	-27.0656	-0.053362	-30.1933	-0.0695314	-44.1288	0	0	-0.00452584	-2.63295	-0.0031427	-2.81844
	T.CD8+EFF, OT-I & LIS-48h (Sp)		0.0371069	30.7387	0.075451	29.9779	0.130926	41.9556	0.169968	51.0473	0.0754586	36.2991	0.0233938	34.6254				Tgd.vg2+24ahi (Th)		-0.0470254	-53.1498	-0.071589	-47.636	-0.00982467	-9.67096	0	0	0	0	-0.000401248	-1.41758
	T.CD8+EFF, OT-I & VSV-15d (Sp)		0	0	0	0	0	0	0.00954599	24.7271	0.00250647	4.2937	0	3.27953
	T.CD8+EFF, OT-I & VSV-5d (Sp)		0	0	0	0	0.00091629	1.45481	0.14463	44.5341	0.11668	43.2165	0	0
	T.CD8+EFF, OT-I & LIS-6d (Sp)		0	0	0	0	0.0111683	4.77632	0.155029	40.9593	0.145061	40.8648	0	0
	T.CD8+EFF, OT-I & VSV-6d (Sp)		0	0	0	0	0	0	0.137879	42.3737	0.107684	37.6299	0	0
	T.CD8+EFF, OT-I & LIS-8d (Sp)		-0.0008215	-1.82664	0	0	0	0	0.0526511	24.6318	0.0567926	27.1651	0	0
	T.CD8+EFF, OT-I & VSV-8d (Sp)		-0.00467743	-4.85105	-0.000257316	-0.796915	0	0	0.074218	29.4941	0.0579869	25.1407	0	0
	T.CD8+MEM, OT-I & LIS-100d (Sp)		0	0	0	0	0	0	0.031082	21.1267	0.0138431	11.5253	0.00404125	9.85538
ɣδ T cells	Tgd.vg2+24alo (Th)		0	0	0	0	0.000169369	0.849887	0.00358773	3.64531	0	0	0	0
	Tgd.vg5-.act.IEL (SI)		0	0	0	0	0	0	0.00766492	11.4235	0.00438398	4.47701	0	0
	Tgd.vg5+.act.IEL (SI)		0	0	0	0	0	0	0.00882947	11.9751	0.017741	21.9685	0	0
	Tgd.vg5+.IEL (SI)		0	0	0	0	0	0	0.0253112	36.9737	0.0178591	23.8012	0	0
